# Supplementary material for: A Super Enhancer-Derived Enhancer RNA Acts Together with CTCF/Cohesin in Trans to Regulate Erythropoiesis
Source: Genes (Basel). 2025 Mar 28;16(4):389. doi: 10.3390/genes16040389 (PMC12026470; doi:10.3390/genes16040389)
Supplement: Supplementary file 1 [file genes-16-00389-s001.zip]

Archive with 1 entries (1 files):
- genes-3522861-supplementary.pdf
